# Supplementary material for: Characterization of an Atypical Trypanosoma brucei Hsp70 Demonstrates Its Cytosolic-Nuclear Localization and Modulation by Quercetin and Methylene Blue
Source: Int J Mol Sci. 2021 Jun 24;22(13):6776. doi: 10.3390/ijms22136776 (PMC8269394; doi:10.3390/ijms22136776)
Supplement: Supplementary file 1 [file ijms-22-06776-s001.zip]

Archive with 1 entries (1 files):
- ijms-1218076-supplementary.pdf
